# Supplementary material for: Are the Post-COVID-19 Posttraumatic Stress Disorder (PTSD) Symptoms Justified by the Effects of COVID-19 on Brain Structure? A Systematic Review
Source: J Pers Med. 2023 Jul 15;13(7):1140. doi: 10.3390/jpm13071140 (PMC10381510; doi:10.3390/jpm13071140)
Supplement: Supplementary file 1 [file jpm-13-01140-s001.zip]

Archive with 1 entries (1 files):
- jpm-2404566-supplementary.pdf
